# Supplementary material for: Cytokine Gene Polymorphisms Modulate Isohemagglutinin Titers and Classes: Another Aspect Towards the Link Between ABO Groups and Human Pathologies?
Source: Int J Mol Sci. 2026 Apr 18;27(8):3629. doi: 10.3390/ijms27083629 (PMC13116671; doi:10.3390/ijms27083629)
Supplement: Supplementary file 1 [file ijms-27-03629-s001.zip]

Archive with 1 entries (1 files):
- ijms-4199861-supplementary.pdf
